# Supplementary material for: Phyto-Computational Intervention of Diabetes Mellitus at Multiple Stages Using Isoeugenol from Ocimum tenuiflorum: A Combination of Pharmacokinetics and Molecular Modelling Approaches
Source: Molecules. 2022 Sep 22;27(19):6222. doi: 10.3390/molecules27196222 (PMC9573403; doi:10.3390/molecules27196222)
Supplement: Supplementary file 1 [file molecules-27-06222-s001.zip]

Archive with 1 entries (1 files):
- molecules-1886231-supplementary.pdf
